# Supplementary material for: Circ_0000215 Exerts Oncogenic Function in Nasopharyngeal Carcinoma by Targeting miR-512-5p
Source: Front Cell Dev Biol. 2021 Oct 26;9:688873. doi: 10.3389/fcell.2021.688873 (PMC8577859; doi:10.3389/fcell.2021.688873)
Supplement: Supplementary file 3 [file Table_1.XLS]

## Sheet: Sheet1
miRNA Predictions
TargetScan miRNA predictions
CircRNA	CircRNA (Top) - miRNA (Bottom) pairing	Site Type	CircRNA Start	CircRNA End	3' pairing	local AU	position	TA	SPS	context+ score	context+ score percentile
Mirbase ID
hsa_circ_0000215 (5' ... 3')	GUAGGAGUUUACCAGGUGAGCAA	8mer-1a	1708	1715	0.003	0.077	0.265	0	-0.068	0.03	18
	|||||||
hsa-miR-1178 (3' ... 5')	GAUCCCUUCUUGUCACUCGUU
hsa_circ_0000215 (5' ... 3')	ACAUGGACAUCUGCC--CUGCAGAA	7mer-1a	3272	3278	-0.009	0.027	-0.042	0.027	-0.037	-0.108	76
	|||| ||||||
hsa-miR-1184 (3' ... 5')	CCUUCGGUAGUUCAGCGACGUCC
hsa_circ_0000215 (5' ... 3')	AUCUGCCCUGCAGAACUGCAGAA	7mer-1a	3280	3286	0.001	0.014	-0.043	0.027	-0.037	-0.112	77
	||||||
hsa-miR-1184 (3' ... 5')	CCUUCGGUAGUUCAGCGACGUCC
hsa_circ_0000215 (5' ... 3')	CUGAAAACAUAACUACUGCAGAU	7mer-1a	60	66	-0.002	-0.004	-0.044	0.027	-0.037	-0.134	83
	||||||
hsa-miR-1184 (3' ... 5')	CCUUCGGUAGUUCAGCGACGUCC
hsa_circ_0000215 (5' ... 3')	AAAUGUGUGGAAGUACUCAGGAA	8mer-1a	3118	3125	-0.008	0.001	-0.056	0.036	-0.065	-0.339	98
	|||||||
hsa-miR-1200 (3' ... 5')	CUCCGAGUCUUACCGAGUCCUC
hsa_circ_0000215 (5' ... 3')	CACAUGGACAUCUGCCCUGCAGA	8mer-1a	3271	3278	0.013	0.065	-0.095	0.046	-0.112	-0.33	97
	|||||||
hsa-miR-1205 (3' ... 5')	GAGUUUCGUUUGGGACGUCU
hsa_circ_0000215 (5' ... 3')	AUCUGCCCUGCAGAACUGCAGAA	7mer-1a	3280	3286	-0.002	0.014	-0.043	0.028	-0.037	-0.114	81
	||||||
hsa-miR-1205 (3' ... 5')	GAGUUUCGUUUGGGACGUCU
hsa_circ_0000215 (5' ... 3')	CUGAAAACAUAACUACUGCAGAU	7mer-1a	60	66	-0.002	-0.004	-0.044	0.028	-0.037	-0.133	85
	||||||
hsa-miR-1205 (3' ... 5')	GAGUUUCGUUUGGGACGUCU
hsa_circ_0000215 (5' ... 3')	GAGAAGGAUCUGUAC-AACAGUGU	7mer-m8	1553	1559	-0.025	0.057	0.151	0.011	0.02	0.094	10
	|||| |||||||
hsa-miR-1208 (3' ... 5')	AGGCGGACAGACUUGUCACU
hsa_circ_0000215 (5' ... 3')	AGUAGCUGGAAUUACAGGUGGGU	7mer-m8	2022	2028	-0.007	0.015	0.126	0.023	-0.079	-0.042	64
	|||||||
hsa-miR-1224-3p (3' ... 5')	GACUCCUCUCUCCUCCACCCC
hsa_circ_0000215 (5' ... 3')	AACUUUGGGAGGCCG-AGGUGGGC	7mer-m8	869	875	-0.025	0.084	0.061	0.023	-0.079	-0.056	71
	|||| |||||||
hsa-miR-1224-3p (3' ... 5')	GACUCCUCUCUCCUCCACCCC
hsa_circ_0000215 (5' ... 3')	ACCCAGAACUUUGGGAGGCCGAG	7mer-1a	863	869	-0.002	0.05	0.044	-0.03	-0.095	-0.107	72
	||||||
hsa-miR-1234 (3' ... 5')	CACCCCACCCACCAGUCCGGCU
hsa_circ_0000215 (5' ... 3')	UUUUAUCCUGUCAGUGAGGAAAU	7mer-1a	2528	2534	0.004	-0.016	0.04	0.009	-0.017	-0.054	72
	||||||
hsa-miR-1238 (3' ... 5')	CCCCGUCUGUCUGCUCCUUC
hsa_circ_0000215 (5' ... 3')	AACUUCUGAAAACAUAACUACUG	7mer-m8	55	61	-0.007	-0.014	-0.054	-0.022	0.047	-0.17	94
	|||||||
hsa-miR-1244 (3' ... 5')	UUGGUAGAGUAUGUUUGGUUGAUGAA
hsa_circ_0000215 (5' ... 3')	GCACAUUCCCUAGGGAGAAGGAU	7mer-1a	1539	1545	-0.002	0.035	0.114	0.017	-0.011	0.079	19
	||||||
hsa-miR-1248 (3' ... 5')	AAAUCGUGUCACGAAUAUGUUCUUCCA
hsa_circ_0000215 (5' ... 3')	GUGGAAGUACUCAGGAAGAAGGC	7mer-m8	3124	3130	0.003	0.054	-0.03	0.017	0.021	-0.055	73
	|||||||
hsa-miR-1248 (3' ... 5')	AAAUCGUGUCACGAAUAUGUUCUUCCA
hsa_circ_0000215 (5' ... 3')	AACCACCAGUUACUUUUCCUUCC	7mer-m8	1398	1404	0.003	-0.036	0.136	0.026	0.016	0.025	59
	|||||||
hsa-miR-1252 (3' ... 5')	AUUUACUUAAGUUAAAGGAAGA
hsa_circ_0000215 (5' ... 3')	GUUUAAUUCCUCUCAUCCUUCAG	7mer-1a	780	786	-0.016	0.034	0.035	0.026	-0.017	-0.012	74
	||||| ||||||
hsa-miR-1252 (3' ... 5')	AUUUACUUAAGUUAA--AGGAAGA
hsa_circ_0000215 (5' ... 3')	UAUUGGCUAAUACGGCAUUCACG	7mer-m8	30	36	0.003	0.058	-0.058	0	0.029	-0.088	90
	|||||||
hsa-miR-1257 (3' ... 5')	CCAGUCUUGGGUAGUAAGUGA
hsa_circ_0000215 (5' ... 3')	CUUUGGAAGCAGUCCCCUAACAG	7mer-1a	227	233	0.001	0.028	-0.025	-0.028	-0.002	-0.1	84
	||||||
hsa-miR-1258 (3' ... 5')	AAGGUGCUGGAUUAGGAUUGA
hsa_circ_0000215 (5' ... 3')	UGUUUUCACAGAUGGAGACUUAC	7mer-1a	710	716	0.001	0.019	0.028	0.003	0.023	6.93889e-18	NA
	||||||
hsa-miR-1264 (3' ... 5')	UUGUCCACGAGUUUAUUCUGAAC
hsa_circ_0000215 (5' ... 3')	GAUGGAGUCUCGCUCUGUCGCCU	7mer-m8	2090	2096	-0.044	-0.005	0.116	-0.069	-0.069	-0.191	77
	|||||| |||||||
hsa-miR-1273 (3' ... 5')	UUCUUUCUCAGAACGAAACAGCGGG
hsa_circ_0000215 (5' ... 3')	AGCUAAUUUUUGUUUUUUGUAGA	8mer-1a	2395	2402	0.003	-0.013	0.127	0.018	0.102	-0.01	85
	|||||||
hsa-miR-1283 (3' ... 5')	UCUUUCGCGAAAGGAAACAUCU
hsa_circ_0000215 (5' ... 3')	AGACAGUCUUUGGAAGCAGUCCC	7mer-m8	220	226	0.003	-0.023	-0.031	-0.014	-0.073	-0.258	92
	|||||||
hsa-miR-1288 (3' ... 5')	AGAGGUCUAGUCCCGUCAGGU
hsa_circ_0000215 (5' ... 3')	AGGAAGAAGGCAGAAGCCCUAAU	7mer-1a	3136	3142	0.001	0.016	-0.027	-0.035	-0.072	-0.191	76
	||||||
hsa-miR-1296 (3' ... 5')	CCUCUACCUCGGUCCCGGGAUU
hsa_circ_0000215 (5' ... 3')	GCAAAAGGUGAUGAGUUCCAGAU	7mer-m8	2878	2884	0.021	0.046	0.005	0.02	-0.001	-0.029	65
	|||||||
hsa-miR-1299 (3' ... 5')	AGGGAGUGUGUCUUAAGGUCUU
hsa_circ_0000215 (5' ... 3')	UUUAUGUUUUCACAGAUGGAGAC	7mer-1a	706	712	-0.002	0.002	0.027	0.008	-0.016	-0.055	69
	||||||
hsa-miR-136 (3' ... 5')	AGGUAGUAGUUUUGUUUACCUCA
hsa_circ_0000215 (5' ... 3')	GUCUUGAUGUUGAGAACUUUAUC	7mer-m8	620	626	0.003	-0.03	0.026	0.021	0.098	-0.002	89
	|||||||
hsa-miR-142-5p (3' ... 5')	UCAUCACGAAAGAUGAAAUAC
hsa_circ_0000215 (5' ... 3')	GUCUUUACCUUUCUCCUUUAUAG	7mer-1a	993	999	-0.013	-0.026	0.059	0.021	0.088	0.055	79
	|||||| ||||||
hsa-miR-142-5p (3' ... 5')	UCAUCACGAAAGAUGAAAUAC
hsa_circ_0000215 (5' ... 3')	ACGUUGGACACGUGAAGCCAGAU	7mer-1a	3176	3182	-0.013	0.028	-0.031	0.016	-0.063	-0.137	80
	|||||| ||||||
hsa-miR-149 (3' ... 5')	CCCUCACUUCUGUGCC--UCGGUCU
hsa_circ_0000215 (5' ... 3')	UCACCCCUUCAUGGGUGUGGGAC	7mer-m8	3342	3348	-0.007	0.103	-0.061	0.012	-0.05	-0.123	79
	|||||||
hsa-miR-188-3p (3' ... 5')	ACGUUUGGGACGUACACCCUC
hsa_circ_0000215 (5' ... 3')	GGUUUUUAACUCGGAAUUUCAAG	7mer-1a	171	177	0.004	0.037	-0.031	0.031	0.074	0.041	79
	||||||
hsa-miR-203 (3' ... 5')	GAUCACCAGGAUUUGUAAAGUG
hsa_circ_0000215 (5' ... 3')	CAUUUUUUGAGACAGCAUUUCAA	8mer-1a	2244	2251	0.024	0.049	0.165	0.051	0.105	0.147	23
	|||||||
hsa-miR-203 (3' ... 5')	GAUCACCAGGAUUUGUAAAGUG
hsa_circ_0000215 (5' ... 3')	GACACGUGAAGCCAGAUGCAGUG	7mer-m8	3182	3188	0.003	0.031	-0.038	0.002	0	-0.122	84
	|||||||
hsa-miR-217 (3' ... 5')	AGGUUAGUCAAGGACUACGUCAU
hsa_circ_0000215 (5' ... 3')	ACAAGUUGGCAUCCGCUUGCCAG	7mer-1a	3240	3246	0.001	0.033	-0.038	0.003	-0.047	-0.122	81
	||||||
hsa-miR-31 (3' ... 5')	UCGAUACGGUCGUAGAACGGA
hsa_circ_0000215 (5' ... 3')	CGUGGAGUCCUGGAACAGGGGAG	7mer-1a	2653	2659	-0.002	0.035	0.026	0.014	-0.096	-0.097	68
	||||||
hsa-miR-331-3p (3' ... 5')	AAGAUCCUAUCCGGGUCCCCG
hsa_circ_0000215 (5' ... 3')	UCACUUCUUGCUGCGUACCUAAA	7mer-1a	341	347	0.001	0.029	-0.013	-0.023	0.01	-0.07	83
	||||||
hsa-miR-331-5p (3' ... 5')	CCUAGGGACCCUGGUAUGGAUC
hsa_circ_0000215 (5' ... 3')	GGCCUGUGUUAGGUGCUGGGGGC	7mer-m8	1480	1486	0.04	0.038	0.148	0.025	-0.112	0.019	13
	|||||||
hsa-miR-361-3p (3' ... 5')	UUUAGUCUUAGUGUGGACCCCCU
hsa_circ_0000215 (5' ... 3')	UGUUUUGCCUGCAUUGUCUACUU	7mer-m8	3048	3054	0.003	-0.077	-0.019	-0.009	0.006	-0.216	98
	|||||||
hsa-miR-411 (3' ... 5')	GCAUGCGAUAUGCCAGAUGAU
hsa_circ_0000215 (5' ... 3')	AGCAUUUAAUUUUUACAAGACAG	7mer-1a	203	209	0.001	-0.01	-0.028	-0.008	0.001	-0.118	86
	||||||
hsa-miR-431 (3' ... 5')	ACGUACUGCCGGACGUUCUGU
hsa_circ_0000215 (5' ... 3')	UCAGGGAGAGGUUAGUGCCCCAA	7mer-1a	2676	2682	0.008	0.005	0.024	0.029	-0.117	-0.125	71
	||||||
hsa-miR-486-3p (3' ... 5')	UAGGACAUGACUCGACGGGGC
hsa_circ_0000215 (5' ... 3')	AAUUUAUGUUGAUCUGUUUGUUA	8mer-1a	3075	3082	0.003	-0.007	-0.045	0.063	0.11	-0.123	98
	|||||||
hsa-miR-495 (3' ... 5')	UUCUUCACGUGGUACAAACAAA
hsa_circ_0000215 (5' ... 3')	CAGUCAAGCGAAGUGCUGAGUAA	7mer-1a	371	377	0.001	0.009	-0.009	0.004	-0.015	-0.084	82
	||||||
hsa-miR-510 (3' ... 5')	CACUAACGGUGAGAGGACUCAU
hsa_circ_0000215 (5' ... 3')	GCAGUCAAGCGAAGUGCUGAGUA	8mer-1a	370	377	0.013	0.006	-0.021	0.002	-0.067	-0.314	98
	|||||||
hsa-miR-512-5p (3' ... 5')	CUUUCACGGGAGUUCCGACUCAC
hsa_circ_0000215 (5' ... 3')	GCAGAAUUGCGUGGAUUGGAGAG	7mer-m8	2903	2909	-0.007	0.041	0.001	0.023	-0.001	-0.063	69
	|||||||
hsa-miR-515-5p (3' ... 5')	GUCUUUCACGAAAGAAAACCUCUU
hsa_circ_0000215 (5' ... 3')	GUGUGUUUGAAAGAC---CACUUUGG	7mer-m8	2577	2583	-0.016	0.013	0.047	0.029	0.039	-0.008	86
	|||| |||||||
hsa-miR-520g (3' ... 5')	UGUGAGAUUUCCCUUCGUGAAACA
hsa_circ_0000215 (5' ... 3')	GUGUGUUUGAAAGAC---CACUUUGG	7mer-m8	2577	2583	-0.016	0.013	0.047	0.029	0.039	-0.008	86
	|||| |||||||
hsa-miR-520h (3' ... 5')	UGAGAUUUCCCUUCGUGAAACA
hsa_circ_0000215 (5' ... 3')	GCUUGAGCCCAGGAGCUCAAGAC	7mer-m8	897	903	0.012	0.081	0.065	0.003	0.016	0.057	28
	|||||||
hsa-miR-526b (3' ... 5')	UGUCUUUCACGAAGGGAGUUCUC
hsa_circ_0000215 (5' ... 3')	GUGCCUCAGUUUGUCUGGGAGAC	7mer-1a	1633	1639	-0.006	0.032	0.114	0.023	-0.065	0.024	26
	|||| ||||||
hsa-miR-532-3p (3' ... 5')	ACGUUCGGAACCCAC---ACCCUCC
hsa_circ_0000215 (5' ... 3')	AGUGGCAAGCAUUUAAUUUUUAC	7mer-1a	196	202	0.001	0.004	-0.029	0.073	0.134	0.109	89
	||||||
hsa-miR-548c-3p (3' ... 5')	CGUUUUCAUUAACUCUAAAAAC
hsa_circ_0000215 (5' ... 3')	CCUCUGGUCUAGCAGUACCUUUC	7mer-m8	809	815	0.012	0.098	0.053	0.007	0.05	0.1	16
	|||||||
hsa-miR-548m (3' ... 5')	GUUUUUGGUGUUUAUGGAAAC
hsa_circ_0000215 (5' ... 3')	UGCCUUUUCUGUCUUUACCUUUC	7mer-m8	983	989	0.04	-0.057	0.077	0.007	0.05	-0.003	74
	|||||||
hsa-miR-548m (3' ... 5')	GUUUUUGGUGUUUAUGGAAAC
hsa_circ_0000215 (5' ... 3')	CCUUUUUCCCUUCGGUUUUGCUU	7mer-m8	3022	3028	0.003	0.012	-0.016	0.03	0.058	-0.033	87
	|||||||
hsa-miR-548p (3' ... 5')	UUUCAUUGACGUCAAAAACGAU
hsa_circ_0000215 (5' ... 3')	UGGGAAGUGCCUUUGCCGUUUAA	7mer-1a	304	310	0.001	-0.007	-0.017	-0.077	0.011	-0.163	81
	||||||
hsa-miR-553 (3' ... 5')	UUUUGUUUUAGAGUGGCAAAA
hsa_circ_0000215 (5' ... 3')	GCAGUGAUGUGAUCACAGCUCAC	7mer-1a	2287	2293	0.001	0.025	0.066	0.01	-0.052	-0.024	52
	||||||
hsa-miR-558 (3' ... 5')	UAAAACCAUGUCGUCGAGU
hsa_circ_0000215 (5' ... 3')	GAUUUCACGUAGCUUAAACUUUU	7mer-m8	535	541	0.003	-0.071	0.014	0.031	0.11	-0.033	93
	|||||||
hsa-miR-561 (3' ... 5')	UGAAGUUCCUAGAAUUUGAAAC
hsa_circ_0000215 (5' ... 3')	UGUCUUGAUGUUGAGAACUUUAU	7mer-1a	619	625	-0.002	-0.013	0.018	0.031	0.082	0.042	82
	||||||
hsa-miR-561 (3' ... 5')	UGAAGUUCCUAGAAUUUGAAAC
hsa_circ_0000215 (5' ... 3')	UUGUCUCUCCUAAUAGCUACUUA	8mer-1a	1429	1436	0.024	-0.046	0.247	-0.013	0.013	-0.022	72
	|||||||
hsa-miR-562 (3' ... 5')	CGUUUACCAUGUCGAUGAAA
hsa_circ_0000215 (5' ... 3')	UUUUGCCUGCAUUGUCUACUUAA	7mer-1a	3050	3056	0.001	-0.001	-0.017	-0.008	0.036	-0.063	82
	||||||
hsa-miR-562 (3' ... 5')	CGUUUACCAUGUCGAUGAAA
hsa_circ_0000215 (5' ... 3')	CACUUGAGGGCUUUAUGUUUUCA	8mer-1a	695	702	0.003	-0.004	0.061	0.068	0.106	-0.013	90
	|||||||
hsa-miR-570 (3' ... 5')	CGUUUCCAUUAACGACAAAAGC
hsa_circ_0000215 (5' ... 3')	CUUGAUGUUGAGAACUUUAUCUU	7mer-m8	622	628	0.012	0.003	0.026	0.015	0.095	0.031	82
	|||||||
hsa-miR-577 (3' ... 5')	GUCCAUGGUUAUAAAAUAGAU
hsa_circ_0000215 (5' ... 3')	UCCGGGAAUAUAUAUAUUCUCAG	7mer-m8	1871	1877	0.003	-0.089	0.147	0.015	0.047	0.003	76
	|||||||
hsa-miR-580 (3' ... 5')	GGAUUACUAAGUAGUAAGAGUU
hsa_circ_0000215 (5' ... 3')	UGCCGGGUUCAAGCUAUUCUCAU	7mer-m8	1985	1991	-0.016	0.038	0.131	0.015	0.047	0.095	24
	|||| |||||||
hsa-miR-580 (3' ... 5')	GGAUUACUAAGUAG--UAAGAGUU
hsa_circ_0000215 (5' ... 3')	AGAAAUUAUAAAACCACCAGUUA	8mer-1a	1387	1394	0.013	0.022	0.236	-0.012	0.001	0.013	39
	|||||||
hsa-miR-582-3p (3' ... 5')	CCAAGUCAACAAGUUGGUCAAU
hsa_circ_0000215 (5' ... 3')	CUGGCGUUAGGGAUUCCAGUUAA	7mer-1a	2624	2630	-0.006	-0.002	0.029	-0.008	-0.009	-0.07	71
	||| ||||||
hsa-miR-582-3p (3' ... 5')	CCAAGUCAACAAGUU-GGUCAAU
hsa_circ_0000215 (5' ... 3')	CCUUGUGUUUUUAAUAGAGACAG	7mer-1a	2110	2116	0.015	0.011	0.086	0.013	-0.02	0.031	46
	||||||
hsa-miR-593 (3' ... 5')	UCUUUGGGGUCGUCUCUGU
hsa_circ_0000215 (5' ... 3')	AUUUUUGUUUUUUGUAGAGACAG	7mer-1a	2400	2406	0.015	0.017	0.054	0.013	-0.02	0.005	62
	||||||
hsa-miR-593 (3' ... 5')	UCUUUGGGGUCGUCUCUGU
hsa_circ_0000215 (5' ... 3')	UGGGACUUUUUAUGCCACACUUA	8mer-1a	2495	2502	0.013	0.046	0.101	-0.007	0.026	-0.068	85
	|||||||
hsa-miR-595 (3' ... 5')	UCUGUGUGGUGCCGUGUGAAG
hsa_circ_0000215 (5' ... 3')	AACUGUACCAGAGUGUGACGUAG	7mer-1a	733	739	0.001	0.034	0.03	-0.087	-0.014	-0.11	56
	||||||
hsa-miR-598 (3' ... 5')	ACUGCUACUGUUGCUACUGCAU
hsa_circ_0000215 (5' ... 3')	CAUUGGGAUCAUUUUGGAUUUAG	7mer-1a	2756	2762	0.001	0.012	0.015	0.003	0.038	-0.005	63
	||||||
hsa-miR-605 (3' ... 5')	UCCUCUUCCGUGGUACCCUAAAU
hsa_circ_0000215 (5' ... 3')	UAGCUUUUUUGUGUGUUUGAAAG	7mer-1a	2567	2573	0.008	0.003	0.036	0.051	0.078	0.102	72
	||||||
hsa-miR-607 (3' ... 5')	CAAUAUCUAGACCUAAACUUG
hsa_circ_0000215 (5' ... 3')	AGUUGUGAGCUGGUGUUUGAAAG	7mer-1a	3208	3214	0.001	0.015	-0.035	0.051	0.078	0.036	85
	||||||
hsa-miR-607 (3' ... 5')	CAAUAUCUAGACCUAAACUUG
hsa_circ_0000215 (5' ... 3')	AAAAGUCUUAAGACU-GGCGUUAG	7mer-1a	2611	2617	-0.006	0.022	0.031	-0.095	-0.046	-0.168	64
	|||| ||||||
hsa-miR-614 (3' ... 5')	GGUGGACCGUUCUUGUCCGCAAG
hsa_circ_0000215 (5' ... 3')	UUUAACUCGGAAUUUCAAGGGAG	7mer-m8	175	181	0.012	-0.047	-0.037	0.014	-0.031	-0.209	95
	|||||||
hsa-miR-623 (3' ... 5')	UGGGUUGUCGGGGACGUUCCCUA
hsa_circ_0000215 (5' ... 3')	GACUGCCAUUUUUUGAGACAGCA	8mer-1a	2238	2245	-0.05	0.007	0.166	-0.007	-0.067	-0.198	90
	|||||| |||||||
hsa-miR-626 (3' ... 5')	UUCUGUAAAAG--UCUGUCGA
hsa_circ_0000215 (5' ... 3')	AGUGGCUCGCACCUGUAAACCCA	8mer-1a	845	852	-0.008	0.101	0.099	-0.001	0.017	-0.039	75
	|||||||
hsa-miR-629 (3' ... 5')	UCAAGAGGGUUGCAUUUGGGU
hsa_circ_0000215 (5' ... 3')	AGAGAGGGCUUCCAAGCUGGUAG	7mer-1a	1734	1740	0.001	0.036	0.114	-0.005	-0.066	0.006	20
	||||||
hsa-miR-634 (3' ... 5')	CAGGUUUCAACCCCACGACCAA
hsa_circ_0000215 (5' ... 3')	CAGAGUUUGGAAGCUGCCCAAGA	8mer-1a	476	483	-0.029	0.022	0.006	0.004	-0.112	-0.356	96
	|||| |||||||
hsa-miR-635 (3' ... 5')	CCUGUAACAAAGUCA---CGGGUUCA
hsa_circ_0000215 (5' ... 3')	CAAGCAUUUAAUUUUUACAAGAC	7mer-1a	201	207	0.004	-0.008	-0.028	-0.015	0.035	-0.086	84
	||||||
hsa-miR-643 (3' ... 5')	GAUGGACUCGAUCGUAUGUUCA
hsa_circ_0000215 (5' ... 3')	AGUGGGACUUUUUAUGCCACACU	7mer-m8	2493	2499	0.003	-0.085	0.059	0.002	-0.071	-0.212	93
	|||||||
hsa-miR-644 (3' ... 5')	CGAGAUUCUUUCGGUGUGA
hsa_circ_0000215 (5' ... 3')	UUUAUAGAUUGUUUU-AUAAUAUA	8mer-1a	1009	1016	-0.018	-0.126	0.141	0.037	0.217	0.004	94
	||| |||||||
hsa-miR-656 (3' ... 5')	UCUCCAACUGACAUAUUAUAA
hsa_circ_0000215 (5' ... 3')	AUAUAUUUUAUAUAUAUAAUAUA	8mer-1a	1059	1066	0.003	-0.148	0.153	0.037	0.217	0.015	93
	|||||||
hsa-miR-656 (3' ... 5')	UCUCCAACUGACAUAUUAUAA
hsa_circ_0000215 (5' ... 3')	AUAUAUUUUAUAUAUAUAAUAUA	8mer-1a	1101	1108	0.003	-0.148	0.164	0.037	0.217	0.026	92
	|||||||
hsa-miR-656 (3' ... 5')	UCUCCAACUGACAUAUUAUAA
hsa_circ_0000215 (5' ... 3')	AUAUUUUAUAUAUAUAUAAUAUA	8mer-1a	1145	1152	0.003	-0.148	0.175	0.037	0.217	0.037	90
	|||||||
hsa-miR-656 (3' ... 5')	UCUCCAACUGACAUAUUAUAA
hsa_circ_0000215 (5' ... 3')	AUAUUUUAUAUAUAUAUAAUAUA	8mer-1a	1189	1196	0.003	-0.148	0.186	0.037	0.217	0.048	89
	|||||||
hsa-miR-656 (3' ... 5')	UCUCCAACUGACAUAUUAUAA
hsa_circ_0000215 (5' ... 3')	AUAUUUUAUAUAUAUAUAAUAUA	8mer-1a	1233	1240	0.003	-0.145	0.197	0.037	0.217	0.062	87
	|||||||
hsa-miR-656 (3' ... 5')	UCUCCAACUGACAUAUUAUAA
hsa_circ_0000215 (5' ... 3')	AUAUUUUAUAUAUAUAUAAUAUA	8mer-1a	1277	1284	0.003	-0.142	0.208	0.037	0.217	0.076	84
	|||||||
hsa-miR-656 (3' ... 5')	UCUCCAACUGACAUAUUAUAA
hsa_circ_0000215 (5' ... 3')	AUAUUUUAUAUAUAUAUAAUAUA	8mer-1a	1321	1328	0.003	-0.122	0.219	0.037	0.217	0.107	75
	|||||||
hsa-miR-656 (3' ... 5')	UCUCCAACUGACAUAUUAUAA
hsa_circ_0000215 (5' ... 3')	CGGCUCCAGGAUUAUAACCUGCA	8mer-1a	2982	2989	-0.018	-0.032	-0.022	-0.005	-0.059	-0.383	99
	||| |||||||
hsa-miR-657 (3' ... 5')	GGAUCUCUCCCACUCUUGGACGG
hsa_circ_0000215 (5' ... 3')	CUCCGCUCAUUGCAACCUCCGCC	7mer-m8	1962	1968	0.012	0.019	0.135	-0.045	-0.101	-0.1	46
	|||||||
hsa-miR-658 (3' ... 5')	UGGUUGCCUGGAUGAAGGGAGGCGG
hsa_circ_0000215 (5' ... 3')	CCUGUGGCUUGAGGGAUGGGUAG	7mer-1a	1689	1695	0.004	0.052	0.114	-0.022	-0.03	0.044	10
	||||||
hsa-miR-660 (3' ... 5')	GUUGAGGCUAUACGUUACCCAU
hsa_circ_0000215 (5' ... 3')	AAUCUUGCUCUGUCACCCAGGCU	7mer-m8	1921	1927	0.003	0.001	0.14	0.039	-0.115	-0.052	68
	|||||||
hsa-miR-661 (3' ... 5')	UGCGCGUCCGGUCUCUGGGUCCGU
hsa_circ_0000215 (5' ... 3')	CUUCAGUCUCUACCUCCCAGGCU	7mer-m8	2309	2315	0.012	-0.012	0.085	0.039	-0.115	-0.111	83
	|||||||
hsa-miR-661 (3' ... 5')	UGCGCGUCCGGUCUCUGGGUCCGU
hsa_circ_0000215 (5' ... 3')	AGUACCUUUCCUGGGCCAGGCAC	7mer-1a	822	828	0.001	0.047	0.04	0.039	-0.1	-0.047	65
	||||||
hsa-miR-661 (3' ... 5')	UGCGCGUCCGGUCUCUGGGUCCGU
hsa_circ_0000215 (5' ... 3')	AAAUUGCUCGUGGAGUCCUGGAA	7mer-1a	2645	2651	-0.002	0.025	0.027	0.033	-0.065	-0.056	69
	||||||
hsa-miR-665 (3' ... 5')	UCCCCGGAGUCGGAGGACCA
hsa_circ_0000215 (5' ... 3')	GAGCAAGAGAGAGAGGGCUUCCA	8mer-1a	1725	1732	0.024	0.063	0.265	0.013	-0.121	-0.003	30
	|||||||||
hsa-miR-671-5p (3' ... 5')	GAGGUCGGGGAGGUCCCGAAGGA
hsa_circ_0000215 (5' ... 3')	UGAUCUGCGUGCCUC---GGCUUCCC	7mer-m8	2179	2185	-0.016	0.054	0.104	0.007	-0.069	-0.04	51
	|||| |||||||
hsa-miR-671-5p (3' ... 5')	GAGGUCGGGGAGGUCCCGAAGGA
hsa_circ_0000215 (5' ... 3')	AGGGGGCCGUCAGGGUGCCUCAG	7mer-1a	1619	1625	-0.002	0.049	0.114	0.039	-0.069	0.057	19
	||||||
hsa-miR-1827 (3' ... 5')	UAAGUUAGAUGACGGAGU
hsa_circ_0000215 (5' ... 3')	UUCAAGCUAUUCUCAUGCCUCAG	7mer-1a	1992	1998	-0.006	0.046	0.099	0.039	-0.069	0.035	36
	||||| ||||||
hsa-miR-1827 (3' ... 5')	UAAGUUAGAUG-----ACGGAGU
hsa_circ_0000215 (5' ... 3')	UCUCAAGUGACCCGCCUGCCUCG	7mer-m8	2462	2468	-0.007	0.121	0.064	0.039	-0.069	0.028	42
	|||||||
hsa-miR-1827 (3' ... 5')	UAAGUUAGAUGACGGAGU
hsa_circ_0000215 (5' ... 3')	UGCUCUGUCACCCAGGCUGGAGU	7mer-m8	1926	1932	-0.007	0.041	0.14	0.031	-0.069	0.016	44
	|||||||
hsa-miR-766 (3' ... 5')	CGACUCCGACACCCCGACCUCA
hsa_circ_0000215 (5' ... 3')	CAAUCUGUUGCUCAG--GCUGGAGU	7mer-m8	2264	2270	-0.016	0.03	0.092	0.031	-0.069	-0.052	67
	||| |||||||
hsa-miR-766 (3' ... 5')	CGACUCCGACACCCCGACCUCA
hsa_circ_0000215 (5' ... 3')	UGCGUACCUAAAGUCUGAGCAGU	7mer-m8	352	358	0.012	0.023	-0.012	0.011	-0.034	-0.12	80
	|||||||
hsa-miR-767-3p (3' ... 5')	UCUUUGGUACCCCAUACUCGUCU
hsa_circ_0000215 (5' ... 3')	AAGUGAAGGGCUAACAGGUCUCC	7mer-m8	2792	2798	-0.007	0.037	0.017	-0.005	-0.039	-0.117	87
	|||||||
hsa-miR-769-5p (3' ... 5')	UCGAGUCUUGGGUCUCCAGAGU
hsa_circ_0000215 (5' ... 3')	CCAAAGAAAUUAUAAAACCACCA	8mer-1a	1383	1390	0.003	-0.06	0.235	-0.005	-0.059	-0.133	83
	|||||||
hsa-miR-876-3p (3' ... 5')	ACUUAAUGAAACAUUUGGUGGU
hsa_circ_0000215 (5' ... 3')	GGACCACAGGCGGGCACCACCAU	7mer-1a	2368	2374	0.001	0.05	0.057	-0.004	-0.066	-0.036	57
	||||||
hsa-miR-876-3p (3' ... 5')	ACUUAAUGAAACAUUUGGUGGU
hsa_circ_0000215 (5' ... 3')	UGGGGGCACAAAAACAGCCAGUG	7mer-m8	1496	1502	0.003	0.068	0.15	-0.008	-0.047	0.046	6
	|||||||
hsa-miR-892b (3' ... 5')	AGAUGGGUCUUUCCUCGGUCAC
hsa_circ_0000215 (5' ... 3')	CUCAGUUUGUCUGGGAGACUCAG	7mer-1a	1637	1643	0.004	0.059	0.114	-0.008	-0.02	0.075	7
	||||||
hsa-miR-924 (3' ... 5')	CGUUCUGUAGUGUUCUGAGA
hsa_circ_0000215 (5' ... 3')	GUUUGGAAGCUGCCCAAGACUCC	7mer-m8	480	486	0.003	0.061	0.006	-0.008	0.013	-0.045	71
	|||||||
hsa-miR-924 (3' ... 5')	CGUUCUGUAGUGUUCUGAGA
hsa_circ_0000215 (5' ... 3')	UGGUGAUUGGUGCCUUCUACUGA	8mer-1a	2827	2834	-0.018	0.039	0.017	-0.017	0.009	-0.217	96
	|||| |||||||
hsa-miR-936 (3' ... 5')	GACGCUAAGGAGGG-AGAUGACA
hsa_circ_0000215 (5' ... 3')	CUCUCAAGUGACCCGCCUGCCUC	7mer-m8	2461	2467	0.012	0.121	0.064	0.037	-0.079	0.035	26
	|||||||
hsa-miR-940 (3' ... 5')	CCCCUCGCCCCCGGGACGGAA
hsa_circ_0000215 (5' ... 3')	UUGCAACCUCCGCCUGCCGGGUU	7mer-m8	1971	1977	0.003	0.023	0.133	-0.07	-0.114	-0.145	45
	|||||||
hsa-miR-941 (3' ... 5')	CGUGUACACGUGUGUCGGCCCAC
hsa_circ_0000215 (5' ... 3')	AGAGGAUGGAUGAAUGAGAAGAC	7mer-1a	1779	1785	-0.002	0.02	0.114	0.023	0	0.081	26
	||||||
hsa-miR-942 (3' ... 5')	GUGUACCGGUUUUGUCUCUUCU
hsa_circ_0000215 (5' ... 3')	GAAGUGCUGAGUAAGGAGAAGAG	7mer-1a	380	386	0.001	0.007	-0.009	0.023	0	-0.052	74
	||||||
hsa-miR-942 (3' ... 5')	GUGUACCGGUUUUGUCUCUUCU
hsa_circ_0000215 (5' ... 3')	UUUAGGAAUUUAAGAAAUAAUUU	7mer-m8	126	132	0.003	-0.05	-0.044	0.032	0.148	-0.031	97
	|||||||
hsa-miR-944 (3' ... 5')	GAGUAGGCUACAUGUUAUUAAA
